# Supplementary material for: A prognostic model to identify short survival expectancy of medical oncology patients at the time of hospital discharge
Source: ESMO Open. 2022 Feb 7;7(1):100384. doi: 10.1016/j.esmoop.2022.100384 (PMC8844687; doi:10.1016/j.esmoop.2022.100384)
Supplement: Supplementary File S1 [file mmc2.xls]

## Sheet: Calculator
		STAGE
		TUMOR
		CAUSE OF ADMISSION
		ACTIVE TREATMENT (LAST MONTH)
		AGE GROUP
			EXPECTED SURVIVAL	10 weeks
			Probability of survival at 24 weeks	0.265662
			Probability of survival at 1 year	0.119218

## Sheet: Values-Formulae
	Tag Cell value	Tag Coefficient			Time (weeks) for prediction
Stage 1	1	0		6 months	24
Stage2	2	-1.29328		1 year	52
Stage3	3	-1.7459
Stage4/Advanced disease	4	-2.98067
Breast cancer	1	0
Other tumors	2	-0.539663
Lung cancer	3	-1.05872
Digestive non-colorectal	4	-0.805741
Active treatment	1	0
No active treatment	2	-0.80297
Febrile neutropenia	1	0
Other toxicities	2	-0.612701
Admission not related to toxicity	3	-0.847757
Age <55 yrs	1	0
Age-55-80 yrs	2	-0.209031
Age >80 yrs	3	-0.431486
		Cell value		Coefficient value
	Stage	4	Coeficientt stage	-2.98067
	Tumor	3	Coefficient tumor	-1.05872
	Treatment	2	Coefficient treatment	-0.80297
	Cause of admission	2	Coefficient cause	-0.612701
	Age group	2	Coefficient age	-0.209031
	Predictor (Xb)	2.30268	2.30268
	Time (weeks)	24	52
	Intermediate value (logT-Xb/1.398385)	0.625987	1.1789
	Dist	0.734338	0.880782
	Prob OS 24 wks	0.265662	----
	Prob OS 1 year	------	0.119218
	Median OS (wk)	10.001	-----
	Median OS (yrs round)	0.2
	Median OS (wks round)	10
